# Supplementary material for: Cognitive Alterations in Old Mice Are Associated with Intestinal Barrier Dysfunction and Induced Toll-like Receptor 2 and 4 Signaling in Different Brain Regions
Source: Cells. 2023 Aug 27;12(17):2153. doi: 10.3390/cells12172153 (PMC10486476; doi:10.3390/cells12172153)
Supplement: Supplementary file 1 [file cells-12-02153-s001.zip]

Archive with 1 entries (1 files):
- cells-2491924-supplementary.pdf
